# Supplementary material for: Late Gadolinium Enhancement Variation in Asymptomatic Individuals: Comparison with Dilated Cardiomyopathy
Source: J Cardiovasc Dev Dis. 2025 Aug 18;12(8):312. doi: 10.3390/jcdd12080312 (PMC12386344; doi:10.3390/jcdd12080312)
Supplement: Supplementary file 1 [file jcdd-12-00312-s001.zip]

Archive with 1 entries (1 files):
- jcdd-3794122-supplementary.pdf
